# Supplementary material for: Establishment of a Luciferase-Based Reporter System to Study Aspects of Human Cytomegalovirus Infection, Replication Characteristics, and Antiviral Drug Efficacy
Source: Pathogens. 2024 Jul 31;13(8):645. doi: 10.3390/pathogens13080645 (PMC11356942; doi:10.3390/pathogens13080645)
Supplement: Supplementary file 1 [file pathogens-13-00645-s001.zip]

Archive with 1 entries (1 files):
- pathogens-3055532-supplementary.pdf
